# Supplementary material for: Assemblages of Ground Beetles (Coleoptera, Carabidae) in Secondary Deciduous Forests of Selected Regions of the Nemoral Biome in European Russia (Spring—Early Summer Aspect)
Source: Insects. 2026 Jul 13;17(7):724. doi: 10.3390/insects17070724 (PMC13409739; doi:10.3390/insects17070724)
Supplement: Supplementary file 1 [file insects-17-00724-s001.zip]

Archive with 3 entries (3 files):
- TableS1_Characteristics_sample_plots.xlsx
- TableS2_Data_Carabidae_second_forests.xlsx
- TableS3 The results of a leave.pdf
