# Supplementary material for: Assemblages of Ground Beetles (Coleoptera, Carabidae) in Secondary Deciduous Forests of Selected Regions of the Nemoral Biome in European Russia (Spring—Early Summer Aspect)
Source: Insects. 2026 Jul 13;17(7):724. doi: 10.3390/insects17070724 (PMC13409739; doi:10.3390/insects17070724)
Supplement: Supplementary file 1 [file insects-17-00724-s001.zip › TableS1_Characteristics_sample_plots.xlsx]

## Sheet: Plot
Label	Lat	Lon	Region	Year	First canopy layer							Undergrowth and shrub layer																Ground cover
					oak_t	lind_tree	birch_tree	mapple_tree	ash_tree	elm_tree	asp_tree	Sorbus aucuparia	oak_un	lind_un	birch_un	mapple_un	Eonymus verrucosus	Sorbaronia × fallax	Malus domestica	Lonicera xylosteum	Frangula alnus	Salix caprea	pine_un		ash_un	Corylus	Prunus padus	grasses and sedges	forbs	bare_ground	distance_large_forest_track	Temperature_May_June	Precipitation_May_June
MO-Bb	54.5791	43.2125	РМ	2022	10	30	0	30	10	10	10	0	10	10	0	10	10	0	0	0	0	0	0	10	30	10	10	0	95	5	2.4	12,725	128,69
MO-Br	54.537	42.8971	РМ	2008	10	5	75	5	0	0	5	10	5	10	40	5	0	0	0	0	0	5	0	0	0	15	10	70	20	10	0
MO-Ch	54.7716	43.6717	РМ	2019	40	10	10	0	0	0	10	0	5	10	0	0	0	0	5	10	10	10	0	0	0	5	5	50	50	0	0	16,295	117,97
MO-S1	54.1943	45.1334	РМ	2015	30	30	5	15	10	5	5	10	10	10	5	5	10	0	0	5	10	5	0	5	5	10	10	80	15	5	0	17,075	70,91
MO-S2	54.1974	45.135	РМ	2014	30	30	5	15	10	5	5	10	5	15	5	5	10	0	0	5	10	5	0	5	5	10	10	75	25	0	0	15,84	87,77
MO-S3	54.1933	45.1292	РМ	2013	30	30	5	15	10	5	5	10	10	10	5	5	10	0	0	5	10	5	0	5	5	10	10	80	15	5	0	17,125	115,35
MO-T	54.5535	43.416	РМ	2022	50	0	10	0	0	0	10	0	0	0	0	0	0	10	10	10	10	10	10	0	0	0	0	40	60	0	12.6	12,725	128,69
PNZ-I	53.6701	44.7553	Пенз	2022	35	30	5	15	5	10	0	10	10	10	5	10	5	0	5	0	10	5	0	5	10	10	5	50	40	10	6.7	12,815	116,98
PNZ-N	53.2645	42.943	Пенз	2023	100	0	0	0	0	0	0	10	10	0	0	0	15	0	5	10	0	0	0	0	0	0	25	5	10	70	20	14,07	164,71
PNZ-S	53.8848	44.7002	Пенз	2022	30	30	5	15	10	10	0	10	10	10	5	10	5	0	0	0	10	5	0	5	10	10	10	50	35	15	2.2	12,42	125,86
RYA-A	53.4037	39.2959	Ряз	2023	40	35	5	15	5	5	0	10	15	10	5	10	10	0	0	0	10	0	0	5	10	5	10	65	35	0	15	13,995	98,32
RYA-Ch	53.46	39.509	Ряз	2022	0	20	0	80	0	0	0	0	0	5	0	20	10	0	0	15	0	5	0	0	0	0	0	5	75	10	3	13,73	115,85
RYA-K	53.523	40.1545	Ряз	2022	0	0	90	0	0	0	10	5	0	0	0	5	0	15	0	0	8	0	0	0	0	0	5	10	85	5	21.9	13,805	109,15
RYA-M	53.4645	39.2452	Ряз	2022	0	70	30	0	0	0	0	5	0	20	0	15	5	0	0	5	0	0	0	0	0	0	0	1	25	60	16	13,73	115,85
RYA-Ng	53.6907	39.9536	Ряз	2023	45	10	0	45	0	0	0	0	10	10	0	20	0	0	0	15	25	0	0	0	0	20	0	30	70	0	0	14,13	100,79
RYA-Nk	53.7513	40.8691	Ряз	2023	30	35	5	15	5	5	5	10	10	10	5	10	5	0	0	0	10	5	0	5	10	10	10	60	35	5	17.5	13,995	88,48
RYA-P	54.8314	39.3503	Ряз	2022	10	90	0	0	0	0	0	5	0	5	0	0	0	0	0	5	0	0	0	0	0	0	0	1	15	80	2.6	13,23	134,47
SAR-O	51.9696	43.5438	Сарат	2022	30	30	5	20	10	5	0	5	10	15	0	30	5	0	0	0	5	0	0	10	10	0	10	5	30	65	4.75	14,145	114,58
ULY-T	53.9506	46.3917	Ульян	2022	20	40	10	20	5	5	0	10	5	10	5	20	5	0	0	0	5	0	0	5	5	10	20	90	10	0	0	12,365	145,22
ULY-Y	53.969	46.3928	Ульян	2022	30	30	20	10	5	5	0	10	10	20	10	10	5	0	0	0	5	5	0	0	10	10	5	60	40	0	0	12,365	145,22
VOR-P	51.1514	41.5757	Ворон	2022	0	10	0	0	80	0	10	0	0	15	0	15	0	0	0	0	0	10	0	0	20	0	0	1	10	70	0	15,205	120,75
