# Supplementary material for: Assemblages of Ground Beetles (Coleoptera, Carabidae) in Secondary Deciduous Forests of Selected Regions of the Nemoral Biome in European Russia (Spring—Early Summer Aspect)
Source: Insects. 2026 Jul 13;17(7):724. doi: 10.3390/insects17070724 (PMC13409739; doi:10.3390/insects17070724)
Supplement: Supplementary file 1 [file insects-17-00724-s001.zip › TableS2_Data_Carabidae_second_forests.xlsx]

## Sheet: data
	MO-Bb	MO-Br	MO-Ch	MO-S1	MO-S2	MO-S3	MO-T	PNZ-I	PNZ-N	PNZ-S	RYA-A	RYA-Ch	RYA-K	RYA-M	RYA-Ng	RYA-Nk	RYA-P	SAR-O	ULY-T	ULY-Y	VOR-P
Acupalpus meridianus	0	0	0	0.119048	0	0	0.166667	0	0	0	0	0	0	0	0	0	0	0	0	0	0
Agonum duftschmidi	2.16667	0	0	0	0	0	0	0	0	0.166667	0	0	0	0	0	0	0	0.46875	0	0.166667	0
Agonum gracilipes	0	0	0	0	0.15873	0	0	0	0	0.166667	0	0	0	2.5	0	0	0.428571	0	0	0	0
Amara aenea	0	0.740741	0.615385	0	0	0	0.5	0	0	0	0	0	0	0	0	0	0	0	0	0	0
Amara bifrons	0	0	0	0	0	0	0	0	0	0	0	0	0	0.113636	0	0	0.285714	0	0	0	0.285714
Amara communis	0	2.22222	0.153846	0	0	0	0.5	0	0	0	0	0	0	0.113636	0	2.5	0	0	0	0	0
Amara consularis	0	0	0	0	0	0	0	0	0	0	0	0	0	0	0	0	0	0	0	0	0.285714
Amara convexior	0	0	0	0	0	0	0	0	0	0	0	0	0	0	0	1.07143	0	0	0	0	0
Amara eurynota	0	0	0.153846	0.119048	0	0.188679	0.333333	0	0	0	0	0.113636	0	0.795455	0	0	0	0	0	0	0.285714
Amara famelica	0	1.48148	0	0	0	0	0	0	0	0	0	0	0	0	0	0	0	0	0	0	0
Amara lunicollis	0	0.37037	0	0	0	0	0	0	0	0	0	0	0	0	0	0	0	0	0	0	0
Amara nitida Sturm,	0	0	0	0	0	0.377358	0	0	0	0	0	0	0	0	0	0	0	0	0	0	3.71429
Amara ovata	0	0	0	0	0	0	0	0	0	0	0	0.113636	0	0.340909	0	0	0	0	0	0	6.85714
Amara similata	0	0	0	0	0	0	0.333333	0	0	0.166667	0	0	0	0.227273	0	0	0	0	0	0	0.285714
Anchomenus dorsalis	0	0	0	0	0.15873	0	0	0	0	0.833333	0	0	0	0	0	0	0	0	0	0	0
Asaphidion flavipes	0	0	0	0	0.31746	0	0	0	0	0	0	0	0	0	0	0	0	0	0.166667	0	0
Badister bullatus	0	0	0	0.357143	0	0	0	0	0	0	0.384615	0.113636	0.340909	0	0	0	0.714286	0	0	0	2
Badister lacertosus	0	0	0	0.47619	0.47619	0	0	0.333333	0	0.333333	0.384615	0.227273	0.454545	0	0	0.357143	0.714286	0	1.33333	0	0
Badister sodalis	0	0	0	0.119048	0	0	0	0	0	0	0	0	0	0	0.666667	0	0	0	0.833333	0	0
Badister unipustulatus	0	0	0	0	0	0	0	0	0	0.166667	0	0	0	0	0	0	0	0	0	0	0
Bembidion guttula	0	0	0	0	0	0	0	0	0	0	0	0	0	0	0	0	0	0	0	0.833333	0
Bembidion lampros	0	0	0	1.07143	1.26984	0	0	0	0	0	0	0	0	0	0	0	0	0	0	0	0
Bembidion mannerheimii	0	0	0	0.833333	2.06349	0	0	0	0	0	0	0	0	0	0	0	0	0	0	0.333333	0
Bembidion quadrimaculatum	0	0	0	0	0.15873	0	0	0	0	0	0	0	0	0	0	0	0	0	0	0	0
Brachinus elegans	0	0	0	0	0	0	0	0	0	0	0	0	0.113636	0	0	0	0	0	0	0	0
Calathus fuscipes	0	0	0	0	0	0	0	0	0	0	0	0	0	0	0	0	0	0	0	0	4.28571
Calathus melanocephalus	0	0	0	0	0	0	0	0	0	0	0	0	0	0	0	0	0	0	0	0	0.285714
Calathus micropterus	0.166667	0	0	0	0	0	0	0	0	0	0	0	0	0	0	0	0	0	0	0	0
Calosoma inquisitor	0	0	0.153846	0	0	0	0	7	0.645161	0.333333	0.384615	0	0	0.113636	0	0	0.571429	2.1875	0.166667	0	1.71429
Calosoma investigator	0	0	0	0	0	0	0	0	0	0.166667	0	0	0	0	0	0	0	0	0	0	0
Carabus cancellatus	13.8333	0	1.07692	5.59524	34.4444	2.83019	26.8333	4.83333	4.67742	15.5	1.53846	2.38636	0	7.04545	19.6667	3.92857	42	0.78125	37.1667	6.83333	2.28571
Carabus convexus	0	0	0	0	0	0	0	0	0.16129	0	0	0	0	0	0	0.178571	0	0	0	0	6.57143
Carabus estreicheri	0	0	0	0.119048	0	0	0	0	0	0	0	0	0	0	0	0	0	0	0	0	0
Carabus granulatus	18.8333	0	0	0.238095	13.4921	4.71698	0	0	0	0.5	0	2.15909	0.340909	0.340909	11.6667	0	3	0	35.3333	8.66667	0
Carabus hortensis	0.5	0	0	0	0	0	0.166667	0	0.16129	0	0	0	0	0	0	0	0	0	0	0	0
Carabus marginalis	0	0	0	0	0	0	0	0	0	0	0.384615	0	0	0	0	0	0	0	0	0	12.5714
Carabus nemoralis	0	0	0	0	10.1587	4.90566	0	0	0	0	0	0	0	0	2.33333	0.178571	1	0	0	0	0
Carabus schoenherri	0	0	0	0	0	0	0	0	0	0	0	0	0	0	0	0	0	0	0.166667	0.166667	0
Carabus stscheglowi	0	0	0	0	0	0	0	0	0	0	0	0	0	0	0	0	0	0.625	0	0	5.14286
Carabus violaceus	0	0	0	0	0	0	0	0	0	0	0	0.113636	0	0.113636	0	0	0	0	0	0	0
Chlaenius nigricornis	0	0	0	0	0	0	0	0	0	0	0	0	0	0.113636	0	0	0	0	0	0	0
Clivina fossor	0	0	0	0	0.15873	0	0	0	0	0	0	0	0.113636	0	0	0	0	0	0	0	0
Cymindis angularis	0	0	0	0	0	0	0	0	0	0.166667	0	0	0	0	0	0	0	0	0	0	0
Harpalus distinguendus	0	0	0	0	0	0	0	0	0.322581	0.166667	0	0	0	0	0	0	0	0	0.333333	0	18
Harpalus griseus	0	0	0	0	0	0	0	0.166667	0	2.16667	0	0	0.340909	2.04545	0	0	0	0.15625	0	0	7.14286
Harpalus hirtipes	0	0	0	0	0	0	0	0	0	0	0	0	0	0.113636	0	0	0	0	0	0	0
Harpalus laevipes	0.166667	0	0	0	0	0	0	0	0	0.333333	0	0	0	0	0	0	0	0	0	0	0
Harpalus latus	0	0.37037	0.769231	0.357143	0	0	0.833333	0.166667	0.16129	0	0	0	0	0	0	0	0	0.15625	0	0	0
Harpalus progrediens	0.166667	0	0	0	0	0	0.166667	0	0	0	0	0	0	0	0	0	0	0	0	0	0
Harpalus pumilus	0	0.740741	0	0	0	0	0	0	0	0	0	0	0	0	0	0	0	0	0	0	0.285714
Harpalus rubripes	0	0	0	0	0	0.377358	0	0	0	0.333333	0.384615	0	0.113636	0	0	0	0.142857	0	0	0	0
Harpalus rufipes	0	0	0.307692	0	0.31746	1.13208	1.16667	1.5	3.70968	70.8333	0	1.13636	2.95455	33.2955	0	0.178571	23.4286	0.46875	0	0	36.2857
Harpalus signaticornis	0	0	0	0	0	0	0.166667	0.166667	0	0.166667	0	0	0	0.113636	0	0	0	0	0.166667	0	0
Harpalus smaragdinus	0	0	0	0	0	0	0	0	0	0	0	0	0	0	0	0	0	0	0	0	0.571429
Harpalus tardus	0	1.85185	0	0	0	0	0	0	0	0	0.384615	0	0.113636	0	0	0	0	0	0	0	21.7143
Harpalus xanthopus	0	0	0.307692	0	0	0	0	0.333333	0	0	0	0	0	0	0	0.178571	0	0	0.166667	0.5	0
Leistus ferrugineus	0	0	0	0.119048	0	0	0	0.166667	0	0	0	0	0	0	0	0	0	0	0	0	0
Licinus depressus	0	0	0	0	0	0	0	0	0	0.166667	0	0	0	0	0	0	0	0	0	0	2
Limodromus krynickii	0	0	0	0	0	0	0	0	0	0.166667	0	0	0	0	0.333333	0	0	0	0	3.5	0
Limodromus assimilis	43.5	0	0	0	30.4762	12.4528	0.166667	0	0	0	0	0.909091	39.5455	0	14.3333	0	0.714286	0	4	0.5	0
Loricera pilicornis	0.666667	0	0	0	0.47619	0	0	0	0.16129	0	0	0	0	0	0	0	0	0	0	0	0
Nothiophilus aestuans	0	0	0	0	0	0	0	0	0	0	0	0	0	0	0	0	0	0	0	0.166667	0
Notiophilus aquaticus	0.5	0	0	0	0	0	0	0	0	0	0	0	0	0	0	0	0	0	0	0	0
Notiophilus germinyi	0	0	0	0.357143	0	0.188679	0	0	0	0	0	0	0	0	0	0	0	0	0	0	0.285714
Notiophilus palustris	0.333333	0	0	0.833333	0.31746	0	0.666667	0.333333	0	0	0	0	0	0	1.33333	0	0.285714	0	1	0.166667	0
Ophonus azureus	0	0	0	0	0	0	0	0	0	0.166667	0	0	0	0	0	0	0	0	0	0	0
Ophonus laticollis	0	0	0	0	0	0	0	0	0	0	0	0	0	0.113636	0	0	0	0	0	0	0
Ophonus rufibarbis	0	0	0	0	0	0	0	0	0	0	0	0.113636	0.227273	1.70455	0	0	0.142857	0	0	0	0
Ophonus schaubergerianus	0	0	0	0	0	0	0	0	0	0	0	0	0	0	0	0	0.142857	0	0	0	0
Oxypselaphus obscurus	0	0	0.153846	0	0	0.754717	0	0	0	0	0	0	0	0	0.333333	0	0	0	0	0.333333	0
Panagaeus bipustulatus	0	0	0	0	0	0	0.333333	0	0.483871	0.166667	0	0	0.113636	1.25	0	0.178571	0.428571	0	0.666667	0.166667	1.42857
Patrobus assimilis	0.166667	0	0	0	0	0	0	0	0	0	0	0	0	0	0	0	0	0	0	0	0
Poecilus cupreus	0	0	0.461538	0	0.952381	1.32075	0.166667	0.333333	0	0	0	0	0	0	0	0	0	0	0	0	0
Poecilus lepidus	0	0.740741	0	0	0	0	0	0	0	0	0	0	0	0.227273	0	0	0	0	0	0	0
Poecilus versicolor	0.166667	1.85185	1.53846	0	0	0.377358	8	0.166667	0.16129	0.333333	0	0	0.568182	0	0.333333	0.178571	0	0	0.166667	2	0.285714
Pterostichus anthracinus	0	0	0	0	0	0	0	0	0	0.333333	0	0	0.113636	0	0	0	0	0	0	0	0
Pterostichus melanarius	7.33333	0	0.153846	0.119048	12.381	3.58491	0.166667	3.5	5.48387	10.5	4.61538	8.40909	10.2273	24.2045	13.6667	0.357143	5	0.78125	22.6667	2	0
Pterostichus minor	0.333333	0	0	0.119048	0	0	0	0	0	0.333333	0	0	0	0	0	0	0	0	0	0	0
Pterostichus niger	0.666667	0	0.153846	0	1.5873	0.188679	0	0	0	0	0.384615	1.25	1.47727	1.59091	1.33333	0.892857	0.142857	0	4	0	0
Pterostichus nigrita	0.5	0	0	0.238095	0	0	0	0	0	0.166667	0	0	0	0	0	0	0	0	0	0.333333	0
Pterostichus oblongopunctatus	3	0	0.153846	0.238095	0	0.188679	0	0	0.483871	1.16667	1.15385	2.04545	6.13636	0.909091	2.66667	0.535714	1.57143	0.625	18.6667	1.33333	2.28571
Pterostichus quadrifoveolatus	0	0	0	0	0	0	0	0	0	0.166667	0	0	0	0	0	0	0	0	0	0	0
Pterostichus strenuus	0.666667	0	0	2.38095	3.49206	0	0.166667	0	0.16129	1.33333	1.15385	0.454545	0.340909	0.113636	0	0	0.142857	0.15625	0.166667	0.833333	0
Pterostichus uralensis	0	0	0	0	0	0	0	0	0	1.16667	0	0	0	0	0	0	0	0	0	0	0
Pterostichus vernalis	0	0	0	0	0	0	0.166667	0	0	0	0	0	0	0	0	0	0	0	0	0	0
Stenolophus mixtus	0	0	0	0	0	0	0	0	0	0.166667	0	0	0	0	0	0	0	0	0	0	0
Stomis pumicatus	0	0	0	0.357143	1.26984	0	0	0	0	0	0	0	0	0	1.33333	0.178571	0.142857	0	0.166667	0	0
Synuchus vivalis	0	0	0	0	0	0	0	0	0	0.166667	0	0	0	0	0	0	0	0	0	0	0
Trechus secalis	0	0	0	0	0.15873	0	0	0	0	0	0	0	0	0	0	0	0	0	0	0.666667	0
Zabrus tenebrioides	0	0	0	0	0	0	0	0	0	0	0	0	0	0	0	0	0	0	0	0	0.285714
